# Supplementary material for: Integrative Analysis of Antennal Morphology and Olfactory Receptor Gene Expression Across the Three Castes of Bombus terrestris (Hymenoptera: Apidae)
Source: Insects. 2026 Jan 1;17(1):55. doi: 10.3390/insects17010055 (PMC12841855; doi:10.3390/insects17010055)
Supplement: Supplementary file 1 [file insects-17-00055-s001.zip]

Archive with 1 entries (1 files):
- insects-4001694-supplementary.pdf
